# Supplementary material for: The Thermal Adaptability of Sclerodermus guani Xiao et Wu (Hymenoptera: Bethylidae), an Important Parasitoid of Long-Horned Beetles in China
Source: Biology (Basel). 2025 Sep 10;14(9):1234. doi: 10.3390/biology14091234 (PMC12466990; doi:10.3390/biology14091234)
Supplement: Supplementary file 1 [file biology-14-01234-s001.zip]

Archive with 3 entries (3 files):
- Female Sex Ratio shows the Female Sex Ratio and Female Sex Ratio after Natural Logarithm transformation..xlsx
- Table S1 Difference in Duration (days) is a record of the duration of each stage..xlsx
- Table S2 Offspring Count shows the number of male and female offsprings and the sex ratio..xlsx
