# Supplementary material for: The Thermal Adaptability of Sclerodermus guani Xiao et Wu (Hymenoptera: Bethylidae), an Important Parasitoid of Long-Horned Beetles in China
Source: Biology (Basel). 2025 Sep 10;14(9):1234. doi: 10.3390/biology14091234 (PMC12466990; doi:10.3390/biology14091234)
Supplement: Supplementary file 1 [file biology-14-01234-s001.zip › Female Sex Ratio shows the Female Sex Ratio and Female Sex Ratio after Natural Logarithm transformation..xlsx]

## Sheet: Female Sex Ratio
Female Sex Ratio (%)
100	92	95.3488	95.4545	94.4444
92.8571	91.9355	97.2973	95.9184	93.3333
91.8919	96.7742	93.5484	97.6744	93.3333
95.5556	95.4545	85.9649	94.1176	96.5517
86.4865	90.3226	92.3077	96.6667	84.8485
93.1034	85.1852	88.5714	84.2105	87.5
87.0968	92.8571	93.0233	91.6667	90.3226
77.1429	100	97.7273	92.6829	87.234
85	86.6667	83.871	95.122	100
100	92.1053	96	98.0392	93.5484
87.5	93.3333	92.6829	87.8788	95
93.0233	97.3684	86.0465	93.4783	100
94.7368	96.6667	93.75	88.1356	94.8718
100	95.2381	96.4912	95.2381	100
	82	97.6744	97.9592	94.7368
	91.8919	97.619	94.8718	91.6667
	95.122	95.4545	93.3333	92.8571
	94.2857	86.2745	87.234	90.9091
	92.3077	92.3077	91.3043	96.7742
	95.4545	100	90.9091	93.9394
	95.4545	91.6667	95	89.6552
	94.2308	93.2203	97.4359	100
	95.4545	94.8718	96.2264	86.4865
	95.5556	97.1429	100	91.4286
	93.9394	92.5	94	90.625
	93.3333	96.0784	97.1429
	91.4286	93.3333
	95.5556
	97.0588
91.7424	93.4131	93.362	93.9116	93.2027
Female Sex Ratio LN transformation
0.693147	0.652325	0.669617	0.670158	0.664976		Description										One-way ANOVA
0.65678	0.651989	0.679542	0.672528	0.659246		VAR00001										VAR00001
0.651762	0.676887	0.660357	0.681451	0.659246			N	Mean	Standard Deviation	Standard Error	95% Confidence Interval		Min	Max			Sum of Squares	df	Mean Squares	F	Significance
0.670674	0.670158	0.620388	0.663294	0.675755							Lower Bound	Upper Bound				Between-group	0.001	4	0	0.615	0.652
0.623189	0.64355	0.653926	0.67634	0.614366		A	14	0.650433	0.0345453	0.00923262	0.630487	0.670379	0.571786	0.693147		Within-group	0.06	116	0.001
0.658056	0.616186	0.634307	0.610909	0.628609		B	29	0.659473	0.0196639	0.0036515	0.651993	0.666953	0.598837	0.693147		Total	0.061	120
0.626456	0.65678	0.65764	0.650588	0.64355		C	27	0.659172	0.0215183	0.0041412	0.65066	0.667685	0.609064	0.693147
0.571786	0.693147	0.681718	0.655876	0.627189		D	26	0.662044	0.0198344	0.00388986	0.654033	0.670055	0.610909	0.693147		Homogenous Subsets
0.615186	0.624154	0.609064	0.668455	0.693147		E	25	0.658333	0.022198	0.0044396	0.64917	0.667496	0.614366	0.693147		VAR00001
0.693147	0.652873	0.672944	0.683295	0.660357		Total	121	0.658677	0.0226044	0.00205495	0.654608	0.662746	0.571786	0.693147			VAR00002	N	Subsets with alpha = 0.05
0.628609	0.659246	0.655876	0.630627	0.667829															1
0.65764	0.679902	0.620827	0.659995	0.693147												Duncana,b	A	14	0.650433
0.666479	0.67634	0.661398	0.631993	0.667172													E	25	0.658333
0.693147	0.66905	0.675448	0.66905	0.693147													C	27	0.659172
	0.598837	0.681451	0.682891	0.666479													B	29	0.659473
	0.651762	0.681171	0.667172	0.650588													D	26	0.662044
	0.668455	0.670158	0.659246	0.65678													Significance		0.131
	0.66416	0.622051	0.627189	0.646627												Group means in homogeneous subsets are displayed.
	0.653926	0.653926	0.648695	0.676887												a Will use the harmonic mean sample size = 22.583。
	0.670158	0.693147	0.646627	0.662376												b Unequal group sizes. The harmonic mean of the group sizes is used. The Type I error level is not guaranteed.
	0.670158	0.650588	0.667829	0.640037
	0.663877	0.658661	0.680244	0.693147
	0.670158	0.667172	0.674099	0.623189
	0.670674	0.678758	0.693147	0.649345
	0.662376	0.654926	0.662688	0.645138
	0.659246	0.673345	0.678758
	0.649345	0.659246
	0.670674
	0.678332
