# Supplementary material for: The Thermal Adaptability of Sclerodermus guani Xiao et Wu (Hymenoptera: Bethylidae), an Important Parasitoid of Long-Horned Beetles in China
Source: Biology (Basel). 2025 Sep 10;14(9):1234. doi: 10.3390/biology14091234 (PMC12466990; doi:10.3390/biology14091234)
Supplement: Supplementary file 1 [file biology-14-01234-s001.zip › Table S1 Difference in Duration (days) is a record of the duration of each stage..xlsx]

## Sheet: Difference in Duration (days)
Duration of Pre-Oviposition Stage											Duration of Egg Stage						Duration of Larval Stage						Duration of Pupal Stage						Duration of Developmental Stage
A		B		C		D		E			A	B	C	D	E		A	B	C	D	E		A	B	C	D	E		A	B	C	D	E
28	1	7	2	5	3	5	4	5	5		9	7	6	4	4		11	6	6	6	5		41	15	15	13	11		61	28	27	23	20
34	1	7	2	5	3	6	4	3	5		6	7	6	5	4		11	5	6	6	4		41	16	13	12	11		58	28	25	23	19
37	1	5	2	7	3	5	4	5	5		6	6	5	4	5		14	6	5	5	4		40	15	16	13	11		60	27	26	22	20
22	1	7	2	6	3	5	4	4	5		7	7	6	6	4		10	7	5	4	5		39	15	16	14	13		56	29	27	24	22
28	1	5	2	7	3	4	4	5	5		8	6	5	4	4		11	6	6	6	5		42	15	14	13	12		61	27	25	23	21
34	1	6	2	6	3	3	4	5	5		6	5	6	4	5		10	6	6	5	4		42	17	14	14	11		58	28	26	23	20
35	1	5	2	5	3	4	4	4	5		6	6	5	4	4		16	6	4	4	5		40	14	16	14	11		62	26	25	22	20
36	1	6	2	6	3	4	4	5	5		7	5	4	6	5		14	6	4	4	5		40	16	15	13	12		61	27	23	23	22
35	1	7	2	4	3	5	4	4	5		8	7	5	5	4		14	6	4	6	5		40	15	14	13	11		57	28	23	24	20
36	1	5	2	5	3	4	4	5	5		8	6	4	6	5		12	7	4	4	5		41	15	15	13	10		61	28	23	23	20
35	1	6	2	4	3	5	4	3	5		9	5	6	6	5		9	6	5	4	5		41	16	16	13	10		55	27	27	23	20
34	1	5	2	5	3	4	4	3	5		8	6	6	4	4		11	7	6	6	4		40	16	13	12	12		59	29	25	22	20
29	1	6	2	4	3	4	4	4	5		9	5	6	4	4		7	7	6	5	4		45	17	13	14	12		60	29	25	23	20
28	1	5	2	5	3	5	4	3	5		7	6	4	4	5		13	5	6	6	5		43	15	15	13	12		61	26	25	23	22
26	1	6	2	6	3	4	4	3	5		6	5	4	6	4		8	7	6	5	6			14	13	12	10			26	23	23	20
34	1	5	2	6	3	3	4	3	5		7	6	5	6	5		9	8	5	4	5			15	14	14	12			29	24	24	22
26	1	6	2	5	3	4	4	3	5		8	7	4	6	5			6	4	4	5			15	15	13	12			28	23	23	22
29	1	6	2	4	3	4	4	5	5		9	8	6	4	5			5	4	5	5			15	16	14	11			28	26	23	21
28	1	5	2	6	3	5	4	4	5		8	6	6	4	4			7	6	5	6			15	13	14	10			28	25	23	20
32	1	11	2	4	3	4	4	5	5			5	6	4	5			6	5	6	5			16	14	13	10			27	25	23	20
		6	2	5	3	5	4	3	5			5	4	6	5			6	6	5	4			16	15	13	10			27	25	24	19
		5	2	5	3	5	4	5	5			6	4	4	4			8	6	5	5			14	14	14	11			28	24	23	20
		6	2	6	3	6	4	3	5			7	5	4	5			6	5	6	4			16	16	13	12			29	26	23	21
		5	2	5	3	5	4	5	5			6	6	6	5			7	6	4	5			15	16	14	10			28	28	24	20
		9	2	6	3	4	4	5	5			7	6	4	5			6	5	6	5			15	16	13	10			28	27	23	20
		7	2	5	3	5	4					7	4	4				6	5	6				15	16	13				28	25	23
		5	2	5	3							6	6					7	6					15	14					28	26
		6	2									5						8						16						29
		5	2									6						7						16						29
31.3		6.03448		5.25926		4.5		4.08			7.47368	6.06897	5.18519	4.76923	4.56		11.25	6.41379	5.25926	5.07692	4.8		41.0714	15.3448	14.7037	13.2308	11.08		59.2857	27.8276	25.1481	23.0769	20.44
Pre-Oviposition duration
Description
	Count per group
Temperature(˚C)	N	Mean	Standard Deviation	Standard Error	95% Confidence Interval		Min	Max			Homogeneity of Variance Test					One-way ANOVA							Multiple Comparisons									VAR00001
					Lower Bound	Upper Bound					VAR00001					VAR00001							Dependent Variable: VAR00001										VAR00002	N	Subsets with alpha = 0.05
21	20	31.3	4.25626	0.95173	29.308	33.292	22	37			Levene's statistic	df1	df2	Significance			Sum of Squares	df	Mean Squares	F	Significance			(I) VAR00002	(J) VAR00002	Mean difference (I-J)	Standard Error	Significance	95% Confidence Interval						d	c	b	a
24	29	6.0345	1.34915	0.25053	5.5213	6.5477	5	11			46.128	4	122	0		Between-group	11707.5	4	2926.87	795.822	0								Lower Bound	Upper Bound		Duncana,b	E	25	4.08
27	27	5.2593	0.85901	0.16532	4.9194	5.5991	4	7								Within-group	448.691	122	3.678				LSD	A	B	25.26552*	0.55741	0	24.1621	26.369			D	26	4.5	4.5
30	26	4.5	0.76158	0.14936	4.1924	4.8076	3	6								Total	12156.2	126							C	26.04074*	0.56578	0	24.9207	27.1608			C	27		5.2593	5.2593
33	25	4.08	0.90921	0.18184	3.7047	4.4553	3	5																	D	26.80000*	0.57039	0	25.6709	27.9291			B	29			6.0345
Total	127	9.1496	9.82229	0.87159	7.4248	10.8745	3	37																	E	27.22000*	0.57533	0	26.0811	28.3589			A	20				31.3
																								B	A	-25.26552*	0.55741	0	-26.369	-24.1621			Significance		0.44	0.164	0.155	1
																									C	0.77522	0.51287	0.133	-0.2401	1.7905		Group means in homogeneous subsets are displayed.
																									D	1.53448*	0.51795	0.004	0.5091	2.5598		a Will use the harmonic mean sample size = 25.002。
																									E	1.95448*	0.52339	0	0.9184	2.9906		b Unequal group sizes. The harmonic mean of the group sizes is used. The Type I error level is not guaranteed.
																								C	A	-26.04074*	0.56578	0	-27.1608	-24.9207
																									B	-0.77522	0.51287	0.133	-1.7905	0.2401
																									D	0.75926	0.52694	0.152	-0.2839	1.8024
																									E	1.17926*	0.53228	0.029	0.1255	2.233
																								D	A	-26.80000*	0.57039	0	-27.9291	-25.6709
																									B	-1.53448*	0.51795	0.004	-2.5598	-0.5091
																									C	-0.75926	0.52694	0.152	-1.8024	0.2839
																									E	0.42	0.53718	0.436	-0.6434	1.4834
																								E	A	-27.22000*	0.57533	0	-28.3589	-26.0811
																									B	-1.95448*	0.52339	0	-2.9906	-0.9184
																									C	-1.17926*	0.53228	0.029	-2.233	-0.1255
																									D	-0.42	0.53718	0.436	-1.4834	0.6434
																							* The significance level for the mean difference was 0.05.
Egg duration
Description
Count per group											Homogeneity of Variance Test					One-way ANOVA							Multiple Comparisons									Count per group
Temperature(˚C)	N	Mean	Standard Deviation	Standard Error	95% Confidence Interval		Min	Max			Count per group					Count per group							Dependent Variable: Count per group										Group	N	Subsets with alpha = 0.05
					Lower Bound	Upper Bound					Levene's statistic	df1	df2	Significance			Sum of Squares	df	Mean Squares	F	Significance			(I) Group	(J) Group	Mean difference (I-J)	Standard Error	Significance	95% Confidence Interval						d	c	b	a
21	19	7.4737	1.1239	0.25784	6.932	8.0154	6	9			5.768	4	121	0		Between-group	121.98	4	30.495	40.35	0								Lower Bound	Upper Bound		Duncana,b	E	25	4.56
24	29	5.0345	0.7784	0.14455	5.7486	6.3893	5	8								Within-group	91.448	121	0.756				LSD	A	B	1.40472*	0.25659	0	0.8967	1.9127			D	26	4.7692	4.7692
27	27	4.1852	0.87868	0.1691	4.8376	5.5328	4	6								Total	213.429	125							C	2.28850*	0.26032	0	1.7731	2.8039			C	27		5.1852
30	26	3.7692	0.95111	0.18653	4.3851	5.1534	4	6																	D	2.70445*	0.26238	0	2.185	3.2239			B	29			6.069
33	25	3.56	0.50662	0.10132	4.3509	4.7691	4	5																	E	2.91368*	0.26459	0	2.3899	3.4375			A	19				7.4737
Total	126	4.6667	1.54919	0.13801	5.2934	5.7542	4	9																B	A	-1.40472*	0.25659	0	-1.9127	-0.8967			Significance		0.4	0.095	1	1
																									C	.88378*	0.23249	0	0.4235	1.3441		Group means in homogeneous subsets are displayed.
																									D	1.29973*	0.2348	0	0.8349	1.7646		a Will use the harmonic mean sample size = 24.678。
																									E	1.50897*	0.23726	0	1.0392	1.9787		b Unequal group sizes. The harmonic mean of the group sizes is used. The Type I error level is not guaranteed.
																								C	A	-2.28850*	0.26032	0	-2.8039	-1.7731
																									B	-.88378*	0.23249	0	-1.3441	-0.4235
																									D	0.41595	0.23887	0.084	-0.057	0.8889
																									E	.62519*	0.24129	0.011	0.1475	1.1029
																								D	A	-2.70445*	0.26238	0	-3.2239	-2.185
																									B	-1.29973*	0.2348	0	-1.7646	-0.8349
																									C	-0.41595	0.23887	0.084	-0.8889	0.057
																									E	0.20923	0.24351	0.392	-0.2729	0.6913
																								E	A	-2.91368*	0.26459	0	-3.4375	-2.3899
					30																				B	-1.50897*	0.23726	0	-1.9787	-1.0392
																									C	-.62519*	0.24129	0.011	-1.1029	-0.1475
																									D	-0.20923	0.24351	0.392	-0.6913	0.2729
																							* The significance level for the mean difference was 0.05.
Larval duration
Description
Count per group											Homogeneity of Variance Test					One-way ANOVA							Multiple Comparisons									Count per group
Temperature(˚C)	N	Mean	Standard Deviation	Standard Error	95% Confidence Interval		Min	Max			Count per group					Count per group							Dependent Variable: Count per group										Group	N	Subsets with alpha = 0.05
					Lower Bound	Upper Bound					Levene's statistic	df1	df2	Significance			Sum of Squares	df	Mean Squares	F	Significance			(I) Group	(J) Group	Mean difference (I-J)	Standard Error	Significance	95% Confidence Interval						c	b	a
21	16	11.25	2.46306	0.61577	9.9375	12.5625	7	16			15.315	4	118	0		Between-group	514.999	4	128.75	99.255	0								Lower Bound	Upper Bound		Duncana,b	E	25	4.8
24	29	7.4138	0.8245	0.15311	6.1002	6.7274	5	8								Within-group	153.066	118	1.297				LSD	A	B	4.83621*	0.35469	0	4.1338	5.5386			D	26	5.0769
27	27	6.2593	0.813	0.15646	4.9376	5.5809	4	6								Total	668.065	122							C	5.99074*	0.35933	0	5.2792	6.7023			C	27	5.2593
30	26	6.0769	0.84489	0.1657	4.7357	5.4182	4	6																	D	6.17308*	0.36189	0	5.4564	6.8897			B	29		6.4138
33	25	5.8	0.57735	0.11547	4.5617	5.0383	4	6																	E	6.45000*	0.36464	0	5.7279	7.1721			A	16			11.25
Total	123	7.0488	2.06395	0.1861	5.7612	6.5966	4	16																B	A	-4.83621*	0.35469	0	-5.5386	-4.1338			Significance		0.196	1	1
																									C	1.15453*	0.30459	0	0.5514	1.7577		Group means in homogeneous subsets are displayed.
																									D	1.33687*	0.30761	0	0.7277	1.946		a Will use the harmonic mean sample size = 23.531。
																									E	1.61379*	0.31083	0	0.9983	2.2293		b Unequal group sizes. The harmonic mean of the group sizes is used. The Type I error level is not guaranteed.
																								C	A	-5.99074*	0.35933	0	-6.7023	-5.2792
																									B	-1.15453*	0.30459	0	-1.7577	-0.5514
																									D	0.18234	0.31294	0.561	-0.4374	0.8021
																									E	0.45926	0.31612	0.149	-0.1667	1.0853
																								D	A	-6.17308*	0.36189	0	-6.8897	-5.4564
																									B	-1.33687*	0.30761	0	-1.946	-0.7277
																									C	-0.18234	0.31294	0.561	-0.8021	0.4374
																									E	0.27692	0.31903	0.387	-0.3548	0.9087
																								E	A	-6.45000*	0.36464	0	-7.1721	-5.7279
																									B	-1.61379*	0.31083	0	-2.2293	-0.9983
																									C	-0.45926	0.31612	0.149	-1.0853	0.1667
																									D	-0.27692	0.31903	0.387	-0.9087	0.3548
																							* The significance level for the mean difference was 0.05.
Pupa Duration
Description
Count per group											Homogeneity of Variance Test					One-way ANOVA							Multiple Comparisons									Count per group
Temperature(˚C)	N	Mean	Standard Deviation	Standard Error	95% Confidence Interval		Min	Max			Count per group					Count per group							Dependent Variable: Count per group										Group	N	Subsets with alpha = 0.05
					Lower Bound	Upper Bound					Levene's statistic	df1	df2	Significance			Sum of Squares	df	Mean Squares	F	Significance			(I) Group	(J) Group	Mean difference (I-J)	Standard Error	Significance	Multiple Comparisons						e	d	c	b	a
21	14	41.0714	1.54244	0.41223	40.1809	41.962	39	45			4.096	4	116	0.004		Between-group	9576.45	4	2394.11	2489.28	0								Lower Bound	Upper Bound		Duncana,b	E	25	11.08
24	29	15.3448	0.76885	0.14277	15.0524	15.6373	14	17								Within-group	111.565	116	0.962				LSD	A	B	25.72660*	0.31916	0	25.0945	26.3587			D	26		13.2308
27	27	14.7037	1.1373	0.21887	14.2538	15.1536	13	16								Total	9688.02	120							C	26.36772*	0.32298	0	25.728	27.0074			C	27			14.7037
30	26	13.2308	0.65163	0.12779	12.9676	13.494	12	14																	D	27.84066*	0.3251	0	27.1968	28.4846			B	29				15.3448
33	25	11.08	0.90921	0.18184	10.7047	11.4553	10	13																	E	29.99143*	0.32737	0	29.343	30.6398			A	14					41.0714
Total	121	16.843	8.98518	0.81683	15.2257	18.4603	10	45																B	A	-25.72660*	0.31916	0	-26.3587	-25.0945			Significance		1	1	1	1	1
																									C	.64112*	0.26227	0.016	0.1217	1.1606		Group means in homogeneous subsets are displayed.
																									D	2.11406*	0.26487	0	1.5895	2.6387		a Will use the harmonic mean sample size = 22.583。
																									E	4.26483*	0.26765	0	3.7347	4.7949		b Unequal group sizes. The harmonic mean of the group sizes is used. The Type I error level is not guaranteed.
																								C	A	-26.36772*	0.32298	0	-27.0074	-25.728
																									B	-.64112*	0.26227	0.016	-1.1606	-0.1217
																									D	1.47293*	0.26947	0	0.9392	2.0066
																									E	3.62370*	0.2722	0	3.0846	4.1628
																								D	A	-27.84066*	0.3251	0	-28.4846	-27.1968
																									B	-2.11406*	0.26487	0	-2.6387	-1.5895
																									C	-1.47293*	0.26947	0	-2.0066	-0.9392
																									E	2.15077*	0.2747	0	1.6067	2.6949
																								E	A	-29.99143*	0.32737	0	-30.6398	-29.343
																									B	-4.26483*	0.26765	0	-4.7949	-3.7347
																									C	-3.62370*	0.2722	0	-4.1628	-3.0846
																									D	-2.15077*	0.2747	0	-2.6949	-1.6067
																							* The significance level for the mean difference was 0.05.
Egg-to-adult duration
Description
Count per group											Homogeneity of Variance Test					One-way ANOVA							Multiple Comparisons									Count per group
Temperature(˚C)	N	Mean	Standard Deviation	Standard Error	95% Confidence Interval		Min	Max			Count per group					Count per group							Dependent Variable: Count per group										Group	N	Subsets with alpha = 0.05
					Lower Bound	Upper Bound					Levene's statistic	df1	df2	Significance			Sum of Squares	df	Mean Squares	F	Significance			(I) Group	(J) Group	Mean difference (I-J)	Standard Error	Significance	Multiple Comparisons						e	d	c	b	a
21	14	59.2857	2.16364	0.57826	58.0365	60.535	55	62			11.49	4	116	0		Between-group	15970	4	3992.51	2816.95	0								Lower Bound	Upper Bound		Duncana,b	E	25	20.44
24	29	27.8276	0.92848	0.17241	27.4744	28.1808	26	29								Within-group	164.409	116	1.417				LSD	A	B	31.45813*	0.38744	0	30.6908	32.2255			D	26		23.0769
27	27	25.1481	1.40613	0.27061	24.5919	25.7044	23	28								Total	16134.4	120							C	34.13757*	0.39208	0	33.361	34.9141			C	27			25.1481
30	26	23.0769	0.56022	0.10987	22.8506	23.3032	22	24																	D	36.20879*	0.39465	0	35.4271	36.9904			B	29				27.8276
33	25	20.44	0.91652	0.1833	20.0617	20.8183	19	22																	E	38.84571*	0.3974	0	38.0586	39.6328			A	14					59.2857
Total	121	28.3223	11.5954	1.05413	26.2352	30.4094	19	62																B	A	-31.45813*	0.38744	0	-32.2255	-30.6908			Significance		1	1	1	1	1
																									C	2.67944*	0.31838	0	2.0488	3.31		Group means in homogeneous subsets are displayed.
																									D	4.75066*	0.32154	0	4.1138	5.3875		a Will use the harmonic mean sample size = 22.583。
																									E	7.38759*	0.32491	0	6.7441	8.0311		b Unequal group sizes. The harmonic mean of the group sizes is used. The Type I error level is not guaranteed.
																								C	A	-34.13757*	0.39208	0	-34.9141	-33.361
																									B	-2.67944*	0.31838	0	-3.31	-2.0488
																									D	2.07123*	0.32712	0	1.4233	2.7191
																									E	4.70815*	0.33043	0	4.0537	5.3626
																								D	A	-36.20879*	0.39465	0	-36.9904	-35.4271
																									B	-4.75066*	0.32154	0	-5.3875	-4.1138
																									C	-2.07123*	0.32712	0	-2.7191	-1.4233
																									E	2.63692*	0.33347	0	1.9764	3.2974
																								E	A	-38.84571*	0.3974	0	-39.6328	-38.0586
																									B	-7.38759*	0.32491	0	-8.0311	-6.7441
																									C	-4.70815*	0.33043	0	-5.3626	-4.0537
																									D	-2.63692*	0.33347	0	-3.2974	-1.9764
																							* The significance level for the mean difference was 0.05.
