# Supplementary material for: The Thermal Adaptability of Sclerodermus guani Xiao et Wu (Hymenoptera: Bethylidae), an Important Parasitoid of Long-Horned Beetles in China
Source: Biology (Basel). 2025 Sep 10;14(9):1234. doi: 10.3390/biology14091234 (PMC12466990; doi:10.3390/biology14091234)
Supplement: Supplementary file 1 [file biology-14-01234-s001.zip › Table S2 Offspring Count shows the number of male and female offsprings and the sex ratio..xlsx]

## Sheet: Offspring Count
Total Wasp Count							Male Count						Female Count						Female Sex Ratio (%)
Temperature
1	18	25	43	44	18		0	2	2	2	1		18	23	41	42	17		100	92	95.3488	95.4545	94.4444
2	28	62	37	49	30		2	5	1	2	2		26	57	36	47	28		92.8571	91.9355	97.2973	95.9184	93.3333
3	37	31	31	43	30		3	1	2	1	2		34	30	29	42	28		91.8919	96.7742	93.5484	97.6744	93.3333
4	45	22	57	34	29		2	1	8	2	1		43	21	49	32	28		95.5556	95.4545	85.9649	94.1176	96.5517
5	37	31	65	30	33		5	3	5	1	5		32	28	60	29	28		86.4865	90.3226	92.3077	96.6667	84.8485
6	29	27	35	38	32		2	4	4	6	4		27	23	31	32	41		93.1034	85.1852	88.5714	84.2105	87.5
7	31	28	43	48	31		4	2	3	4	3		27	26	40	44	28		87.0968	92.8571	93.0233	91.6667	90.3226
8	35	23	44	41	47		8	0	1	3	6		27	23	43	38	28		77.1429	100	97.7273	92.6829	87.234
9	20	30	31	41	23		3	4	5	2	0		17	26	26	39	23		85	86.6667	83.871	95.122	100
10	21	38	50	51	31		0	3	2	1	2		21	35	48	50	29		100	92.1053	96	98.0392	93.5484
11	48	45	41	33	20		6	3	3	4	1		42	42	38	29	19		87.5	93.3333	92.6829	87.8788	95
12	43	38	43	46	19		3	1	6	3	0		40	37	37	43	19		93.0233	97.3684	86.0465	93.4783	100
13	38	30	48	59	39		2	1	3	7	2		36	29	45	52	37		94.7368	96.6667	93.75	88.1356	94.8718
14	9	21	57	42	25		0	1	2	2	0		9	20	55	40	25		100	95.2381	96.4912	95.2381	100
15		50	43	49	19			9	1	1	1			41	42	48	18			82	97.6744	97.9592	94.7368
16		37	42	39	36			3	1	2	3			34	41	37	33			91.8919	97.619	94.8718	91.6667
17		41	44	45	28			2	2	3	2			39	42	42	26			95.122	95.4545	93.3333	92.8571
18		35	51	47	22			2	7	6	2			33	44	41	20			94.2857	86.2745	87.234	90.9091
19		39	39	46	31			3	3	4	1			36	36	42	30			92.3077	92.3077	91.3043	96.7742
20		22	12	33	33			1	0	3	2			21	12	30	31			95.4545	100	90.9091	93.9394
21		44	36	40	29			2	3	2	3			42	33	38	26			95.4545	91.6667	95	89.6552
22		52	59	39	11			3	4	1	0			49	55	38	11			94.2308	93.2203	97.4359	100
23		22	39	53	37			1	2	2	5			21	37	51	32			95.4545	94.8718	96.2264	86.4865
24		45	35	30	35			2	1	0	3			43	34	30	32			95.5556	97.1429	100	91.4286
25		33	40	50	32			2	3	3	3			31	37	47	29			93.9394	92.5	94	90.625
26		45	51	35				3	2	1				42	49	34				93.3333	96.0784	97.1429
27		35	45					3	3					32	42					91.4286	93.3333
28		45						2						43						95.5556
29		34						1						33						97.0588
30
	31.3571	35.5172	43	42.5	28.8		2.85714	2.41379	2.92593	2.61538	2.16		28.5	33.1034	40.0741	39.8846	26.64		91.7424	93.4131	93.362	93.9116	93.2027
Total Wasp Count
Description
VAR00001
	N	Mean	Standard Deviation	Standard Error	95% Confidence Interval		Min	Max		Homogeneity of Variance Test					One-way ANOVA							Multiple Comparisons
					Lower Bound	Upper Bound				VAR00001					VAR00001							Dependent Variable: VAR00001
A	14	31.3571	11.2702	3.01208	24.8499	37.8643	9	48		Levene's statistic	df1	df2	Significance			Sum of Squares	df	Mean Squares	F	Significance			(I) VAR00002	(J) VAR00002	Mean difference (I-J)	Standard Error	Significance	Multiple Comparisons
B	29	35.5172	10.2421	1.90192	31.6213	39.4131	21	62		1.179	4	116	0.324		Between-group	3945.04	4	986.261	11.154	0								Lower Bound	Upper Bound
C	27	43	10.4661	2.01419	38.8598	47.1402	12	65							Within-group	10257	116	88.422				LSD	A	B	-4.1601	3.06021	0.177	-10.2212	1.901
D	26	42.5	7.36614	1.44462	39.5248	45.4752	30	59							Total	14202	120							C	-11.64286*	3.09689	0	-17.7766	-5.5091
E	25	28.8	7.81025	1.56205	25.5761	32.0239	11	47																D	-11.14286*	3.11716	0.001	-17.3168	-4.9689
Total	121	36.8182	10.8789	0.98899	34.8601	38.7763	9	65							Homogenous Subsets									E	2.55714	3.13891	0.417	-3.6599	8.7741
															VAR00001								B	A	4.1601	3.06021	0.177	-1.901	10.2212
																VAR00002	N	Subsets with alpha = 0.05						C	-7.48276*	2.51474	0.004	-12.4635	-2.502
																		1	2	3				D	-6.98276*	2.53966	0.007	-12.0129	-1.9526
															Duncana,b	E	25	28.8						E	6.71724*	2.5663	0.01	1.6344	11.8001
																A	14	31.3571	31.3571				C	A	11.64286*	3.09689	0	5.5091	17.7766
																B	29		35.5172					B	7.48276*	2.51474	0.004	2.502	12.4635
																D	26			42.5				D	0.5	2.58374	0.847	-4.6174	5.6174
																C	27			43				E	14.20000*	2.60994	0	9.0307	19.3693
																Significance		0.363	0.14	0.859			D	A	11.14286*	3.11716	0.001	4.9689	17.3168
															Group means in homogeneous subsets are displayed.									B	6.98276*	2.53966	0.007	1.9526	12.0129
															a Will use the harmonic mean sample size = 22.583。									C	-0.5	2.58374	0.847	-5.6174	4.6174
															b Unequal group sizes. The harmonic mean of the group sizes is used. The Type I error level is not guaranteed.									E	13.70000*	2.63396	0	8.4831	18.9169
																							E	A	-2.55714	3.13891	0.417	-8.7741	3.6599
																								B	-6.71724*	2.5663	0.01	-11.8001	-1.6344
																								C	-14.20000*	2.60994	0	-19.3693	-9.0307
																								D	-13.70000*	2.63396	0	-18.9169	-8.4831
																						* The significance level for the mean difference was 0.05.
Male Wasp Count
Description										Homogeneity of Variance Test					One-way ANOVA							Multiple Comparisons
VAR00001										VAR00001					VAR00001							Dependent Variable: VAR00001
	N	Mean	Standard Deviation	Standard Error	95% Confidence Interval		Min	Max		Levene's statistic	df1	df2	Significance			Sum of Squares	df	Mean Squares	F	Significance			(I) VAR00002	(J) VAR00002	Mean difference (I-J)	Standard Error	Significance	Multiple Comparisons
					Lower Bound	Upper Bound				0.548	4	116	0.701		Between-group	9.538	4	2.385	0.72	0.58								Lower Bound	Upper Bound
A	14	2.8571	2.31574	0.61891	1.5201	4.1942	0	8							Within-group	384.114	116	3.311				LSD	A	B	0.44335	0.59221	0.456	-0.7296	1.6163
B	29	2.4138	1.7012	0.31591	1.7667	3.0609	0	9							Total	393.653	120							C	-0.06878	0.5993	0.909	-1.2558	1.1182
C	27	2.9259	1.92005	0.36951	2.1664	3.6855	0	8																D	0.24176	0.60323	0.689	-0.953	1.4365
D	26	2.6154	1.72225	0.33776	1.9198	3.311	0	7																E	0.69714	0.60743	0.253	-0.506	1.9002
E	25	2.16	1.62481	0.32496	1.4893	2.8307	0	6							Homogenous Subsets								B	A	-0.44335	0.59221	0.456	-1.6163	0.7296
Total	121	2.5702	1.8112	0.16465	2.2442	2.8963	0	9							VAR00001									C	-0.51213	0.48665	0.295	-1.476	0.4517
																VAR00002	N	Subsets with alpha = 0.05						D	-0.20159	0.49147	0.682	-1.175	0.7718
																		1						E	0.25379	0.49663	0.61	-0.7298	1.2374
															Duncana,b	E	25	2.16					C	A	0.06878	0.5993	0.909	-1.1182	1.2558
																B	29	2.4138						B	0.51213	0.48665	0.295	-0.4517	1.476
																D	26	2.6154						D	0.31054	0.5	0.536	-0.6798	1.3009
																A	14	2.8571						E	0.76593	0.50507	0.132	-0.2344	1.7663
																C	27	2.9259					D	A	-0.24176	0.60323	0.689	-1.4365	0.953
																Significance		0.215						B	0.20159	0.49147	0.682	-0.7718	1.175
															Group means in homogeneous subsets are displayed.									C	-0.31054	0.5	0.536	-1.3009	0.6798
															a Will use the harmonic mean sample size = 22.583。									E	0.45538	0.50972	0.373	-0.5542	1.4649
															b Unequal group sizes. The harmonic mean of the group sizes is used. The Type I error level is not guaranteed.								E	A	-0.69714	0.60743	0.253	-1.9002	0.506
																								B	-0.25379	0.49663	0.61	-1.2374	0.7298
																								C	-0.76593	0.50507	0.132	-1.7663	0.2344
																								D	-0.45538	0.50972	0.373	-1.4649	0.5542
Female Wasp Count
Description										Homogeneity of Variance Test					One-way ANOVA							Multiple Comparisons
VAR00001										VAR00001					VAR00001							Dependent Variable: VAR00001
	N	Mean	Standard Deviation	Standard Error	95% Confidence Interval		Min	Max		Levene's statistic	df1	df2	Significance			Sum of Squares	df	Mean Squares	F	Significance			(I) VAR00002	(J) VAR00002	Mean difference (I-J)	Standard Error	Significance	Multiple Comparisons
					Lower Bound	Upper Bound				1.375	4	116	0.247		Between-group	3690.11	4	922.527	12.598	0								Lower Bound	Upper Bound
A	14	28.5	10.0594	2.6885	22.6919	34.3081	9	43							Within-group	8494.45	116	73.228				LSD	A	B	-4.60345	2.7849	0.101	-10.1193	0.9124
B	29	33.1034	9.37072	1.7401	29.539	36.6679	20	57							Total	12184.6	120							C	-11.57407*	2.81828	0	-17.156	-5.9921
C	27	40.0741	9.7465	1.87572	36.2185	43.9297	12	60																D	-11.38462*	2.83673	0	-17.0031	-5.7661
D	26	39.8846	6.91854	1.35684	37.0902	42.6791	29	52							Homogenous Subsets									E	1.86	2.85652	0.516	-3.7977	7.5177
E	25	26.64	6.62621	1.32524	23.9048	29.3752	11	41							VAR00001								B	A	4.60345	2.7849	0.101	-0.9124	10.1193
Total	121	34.2479	10.0766	0.91606	32.4342	36.0617	9	60								VAR00002	N	Subsets with alpha = 0.05						C	-6.97063*	2.28851	0.003	-11.5033	-2.438
																		1	2	3				D	-6.78117*	2.31118	0.004	-11.3588	-2.2036
															Duncana,b	E	25	26.64						E	6.46345*	2.33543	0.007	1.8378	11.0891
																A	14	28.5	28.5				C	A	11.57407*	2.81828	0	5.9921	17.156
																B	29		33.1034					B	6.97063*	2.28851	0.003	2.438	11.5033
																D	26			39.8846				D	0.18946	2.3513	0.936	-4.4676	4.8465
																C	27			40.0741				E	13.43407*	2.37514	0	8.7298	18.1383
																Significance		0.467	0.073	0.941			D	A	11.38462*	2.83673	0	5.7661	17.0031
															Group means in homogeneous subsets are displayed.									B	6.78117*	2.31118	0.004	2.2036	11.3588
															a Will use the harmonic mean sample size = 22.583。									C	-0.18946	2.3513	0.936	-4.8465	4.4676
															b Unequal group sizes. The harmonic mean of the group sizes is used. The Type I error level is not guaranteed.									E	13.24462*	2.397	0	8.4971	17.9922
																							E	A	-1.86	2.85652	0.516	-7.5177	3.7977
																								B	-6.46345*	2.33543	0.007	-11.0891	-1.8378
																								C	-13.43407*	2.37514	0	-18.1383	-8.7298
																								D	-13.24462*	2.397	0	-17.9922	-8.4971
																						* The significance level for the mean difference was 0.05.
